# Supplementary material for: Production of a rabbit monoclonal antibody for highly sensitive detection of citrus mosaic virus and related viruses
Source: PLoS One. 2020 Apr 15;15(4):e0229196. doi: 10.1371/journal.pone.0229196 (PMC7159214; doi:10.1371/journal.pone.0229196)
Supplement: S1 Table — (XLSX) [file pone.0229196.s004.xlsx]

## Sheet: Sheet1
Primer sequences
Primer name	Nucleotide sequence
CP-Az_Rv	ACTGCGGCCGCTTAAGCGGCTGTACGGAGAGAG
CP-Az-2_Fw	ACGCTCGAGCGGTTGCATCTGACCCGG
CP-Az_inT_F	TCTCGAGTCGGTTGCATCTGAC
CP-Az_inT_R	GCAACCGACTCGAGATATCCTTC
CP-Az_p07T-C_F	ATTGGCACGACCAAGACTGG
CP-Az_p07T-C_R	TTGGTCGTGCCAATTTCACTC
CP2-Az_STK_Fw	AATTGGCTCGACCAAGACTGGATATCTAAATG
CP2-Az_STK_Rv	TTGGTCGAGCCAATTTCACTCCTGTGATGTC
CP2-Az_TSK_Fw	TGGCACGTCCAAGACTGGATATCTAAATG
CP2-Az_TSK_Rv	GTCTTGGACGTGCCAATTTCACTCCTGTG
CP2-Az_ASK_Fw	GGCGCGTCCAAGACTGGATATCTAAATG
CP2-Az_ASK_Rv	AGTCTTGGACGCGCCAATTTCACTCCTGTGATGTC
FW146	ACTAGGGATAGCGCCCTAG
Rv488	GGACCGATATTGGGCCAT
